# Supplementary material for: Bio-Guided Fractionation of Prenylated Benzaldehyde Derivatives as Potent Antimicrobial and Antibiofilm from Ammi majus L. Fruits-Associated Aspergillus amstelodami
Source: Molecules. 2019 Nov 14;24(22):4118. doi: 10.3390/molecules24224118 (PMC6891696; doi:10.3390/molecules24224118)
Supplement: Supplementary file 1 [file molecules-24-04118-s001.zip]

Archive with 7 entries (7 files):
- S6 fileTables of MBICs values for antibiofilm activities against different microorganism strains..pdf
- S7 file Schematic Fractionation protocol.pdf
- S1 file BLAST Alignment for identification of A. amestoldami.pdf
- S2 file NMR Charts of isolated Compounds.pdf
- S3 file Figures for Antimicrobial activities using microdilution assay.pdf
- S4 fileTables of MICs values for antimicrobial activities using microdilution assay.pdf
- S5 fileFigures for Antibiofilm activities against different microorganism strains.pdf
